# Supplementary material for: Significant Mobility of Novel Heteroaggregates of Montmorillonite Microparticles with Nanoscale Zerovalent Irons in Saturated Porous Media
Source: Toxics. 2022 Jun 17;10(6):332. doi: 10.3390/toxics10060332 (PMC9227587; doi:10.3390/toxics10060332)
Supplement: Supplementary file 1 [file toxics-10-00332-s001.zip]

Archive with 1 entries (1 files):
- toxics-1694723-supplementary.pdf
